# Supplementary material for: Tinamiphilopsis temmincki sp. n., a New Quill Mite Species from Tataupa Tinamou, and the Early History of Syringophilid Mites
Source: Animals (Basel). 2023 Aug 28;13(17):2728. doi: 10.3390/ani13172728 (PMC10486729; doi:10.3390/ani13172728)
Supplement: Supplementary file 1 [file animals-13-02728-s001.zip]

Archive with 1 entries (1 files):
- animals-2514070-supplementary.pdf
